# Supplementary material for: Correlations between Maternal and Fetal Outcomes in Pregnant Women with Kidney Failure
Source: J Clin Med. 2023 Jan 20;12(3):832. doi: 10.3390/jcm12030832 (PMC9917987; doi:10.3390/jcm12030832)
Supplement: Supplementary file 1 [file jcm-12-00832-s001.zip]

Archive with 1 entries (1 files):
- jcm-2005095-supplementary.pdf
